# Supplementary material for: Potential for the Production of Carotenoids of Interest in the Polar Diatom Fragilariopsis cylindrus
Source: Mar Drugs. 2022 Jul 29;20(8):491. doi: 10.3390/md20080491 (PMC9409807; doi:10.3390/md20080491)
Supplement: Supplementary file 1 [file marinedrugs-20-00491-s001.zip]

Archive with 8 entries (8 files):
- Figure_S1.png
- Figure_S2.png
- Figure_S3.png
- Figure_S4.png
- Table_S1.pdf
- Table_S2.pdf
- Table_S3.xlsx
- Table_S4.pdf
