# Supplementary material for: Potential for the Production of Carotenoids of Interest in the Polar Diatom Fragilariopsis cylindrus
Source: Mar Drugs. 2022 Jul 29;20(8):491. doi: 10.3390/md20080491 (PMC9409807; doi:10.3390/md20080491)
Supplement: Supplementary file 1 [file marinedrugs-20-00491-s001.zip › Table_S3.xlsx]

## Sheet: Feuil1
Auteur	DOI	Species	T°C	Light intensity (µmol photons m-2 s-1)	Cells mL-1	Dry biomass (g L-1)	Dry biomass productivity (mg L-1 d-1)	Fx per dry weigth (mg g-1 dry biomass)	Fx per cell (pg.cell-1)	Fx per vol culture (mg L-1)	Fx productivity (mg L-1 d-1)	Remarks
Mock and Valentin, 2004	10.1111/j.1529-8817.2004.03224.x	Fragilariopsis cylindrus	-1.8 and 5 ± 0.5°C	3 and 35 µmol photons m-2 s-1, 16 h Light : 8 h Dark, daylight fluorescence tubes	0.1 to 7 x 106	/	/	/	0.12 (3 µmol) 0.04 (35 µmol )	/	/	5 L batch, f/2
Mock and Hoch, 2005	10.1007/s11120-005-5668-9	F. cylindrus	-1 and 7 ± 0.5°C	50 µmol photons m-2 s-1, 16 L : 8 D, daylight fluorescence tubes	2.5 x 106	/	/	/	1.87 (-1°C) 1.77 (7°C)	/	/	Steady-state cultures, filtered antarctic sea water with f2 (doubled f medium)
Arrigo et al., 2010	10.1093/icb/icq021	F. cylindrus	2°C	5 to 125 µmol photons m-2 s-1, 24 L : 0 D, daylight fluorescence tubes	/	/	/	/	0.010 (125 µE) 0.07 (5 µE)	/	/	Synthetic ocean water+f/2 nutrients, semi-continuous batch
Alderkamp et al., 2012	10.1111/j.1529-8817.2011.01098.x	F. cylindrus	2°C	2 h dynamic light: 1 h darkness+ 1 h sine light from 0 to 250 µmol photons m-2 s-1, 55W lamps	/	/	/	/	0.06 to 0.07	/	/	Semi-continuous batch; Fe depleted medium
Yan et al., 2019	10.1111/jpy.12846	Nitzschia cf. neglecta	2 and 10°C	30 and 100 µmol photons m-2 s-1, 12 L : 12 D, fluorescent lamps for plants (20W)	/	/	/	/	3,41 to 7.43	/	/	Values for Ddx+Dtx (pg cell-1) = 0.80 to 1.11
van de Poll et al., 2006	10.2307/3841172	Thalassiosira antarctica	4.5°C	8 and 290 µmol photons m-2 s-1, 16 L : 18 D, Biolux (Osram) fluorescent lamps	200 x 103	/	/	/	0.08-0.19	/	/	f/2 enriched sea water
Kvernvik et al., 2020	10.1111/nph.16501	Thalassiosia hyalina Nitzschia frigida	2.3 ± 0.3°C 2.8 ± 0.4°C	20 and 380 μmol photons m−2 s−1, Biolux T8 fluorescent lamps , 6500K, 24 L : 0 D	10 x 103 6 x 103	/	/	/	0.25 to 0.4	/	/	Semi-coninuous culture in 1 L bottle, with f/2 enriched arctic sea water, at 400 and 1000 μatm CO2.
Bozzato et al., 2021	10.1007/s00300-020-02785-1	Chaetoceros cf . simplex	2°C	100 μmol photons m−2 s−1, Marine daylight LED, 16 L : 8 D	/	/	/	/	0.805	/	/	Semi-coninuous culture in Fe depleted or repleted f/2 enriched Antarctic sea water.
Pereira et al., 2021	10.1016/j.algal.2021.102322	P. tricornutum	12.7 ± 2.2°C	12.7 ± 3.8 to 16.9 ± 6.6 MJ m-2 d-1	/	2.87	0.11	7	/	/	calculated 0.7	Industrial scale growing, 170 days in 15 m3 tubular flow through photobioreactor
Archer et al., 2020	10.1007/s12010-020-03467-8	Stauroneis sp.	15°C	100 µmol photons m-2 s-1, 14 L : 10 D	Max : 8 and 10 x 108	/	/	3 to 5.9	/	/	/	f/2 sea water, 300 mL in 500 mL flas, batch
Petrushkina et al., 2017	10.1016/j.algal.2017.03.016	8 species including Cyclotela spp., Nitzschia spp., Phaeodactylum tricornutum	16 to 30°C	10 to 226 µmol photons m-2 s-1, 16 L : 8 D	/	0.08 (C.m) 0.37 (N.c) 2.4 (P.t)	/	2.3 (C.m) 5.5 (N.c) 10.2 (P.t)	/	/	/	f/2 and WC medium 50 mL in flaslk
Eilers et al., 2016	10.1007/s10811-015-0583-8	P. tricornutum	18 ± 1°C	40 µmol photons m-2 s-1, 16 L : 8 D	/	/	/	24.2	/	/	/	Genetically modified strain
Guler et al., 2019	10.1016/j.algal.2018.11.019	P. tricornutum	18 ± 2°C	30 to 55 µmol photons m-2 s-1, 24 L : 0 D, fluorescent daylight lamp	For max Fx: 5.94 x 107	3.03	/	2.43	/	7.4	1.05	Comparison of photobioreactors Best production with the flat photobioreactor
Guler et al., 2019	10.1007/s10811-018-1696-7	P. tricornutum	18 ± 2°C	45 to 100 µmol photons m-2 s-1, 24 L : 0 D, LED downlight lamp	1 L : 5.2 x 107 2 L : 5.94 x 107 7 L : 8.4 x 107	1 L : 2.39 2 L : 3.03 7 L : 2.85	/	1 L : 1 2 L : 2.43 7 L : 2.70	/	1 L : 2.51 2 L : 7 7 L : 7.35	1 L : 0.36 2 L : 1.05 7 L : 1.10	Upscaling from 1 L to 7 L
Popovich et al., 2020	10.1016/j.algal.2020.102030	Halamphora coffeaeformis	19 to 27°C (ambient)	Outdoor conditions, 0 to 1500 µmol photons m-2 s-1	Max 1 x 106	max 0.43	0.128	30-38	/	max 15.6	/	Co-production with fatty-acids and chrysolaminarine, outdoor raceway ponds (300L)
Villanova et al., 2021	10.3389/fpls.2021.642199	P. tricornutum	20°C	40 µmol photons m-2 s-1, 12 L : 12 D, LEDs and darkness	/	Max 11.55	/	4.47	/		1.97	Heterotrophic growth (with addition of glycerol), co-production with lipids
Yang and Wei, 2020	10.3389/fbioe.2020.00820	P. tricornutum	20°C	10 to 200 µmol photons m-2 s-1, 24 L : 0 D, red: blue ( 0:1, 6:1, 1:1, 1:2, 1:0) (LEDs)	from 1 to 12 x 107	4.80 (20 µmol) 6.52 (BL+T)	402.8 (R:B 5:1 +T)	16.03 (20 µmol photons)	Max 0.96 (30 µmol)	76.78 (20 µmol); 84.48 (R:B 5:1+T)	8.22 (R:B 5:1+T)	Modfied f/2 medium, enriched with urea, glycerol and tryptophane, combination blue-red light favorable to Fx production
Orefice et al., 2016	10.1016/j.algal.2016.04.013	Skeletonema marinoi	20°C	Sine, quad and fluctuating light; blue and red lights (LEDs); fixed and variable light intensities, 12 L : 12 D	/	/	/	/	0.015 - 0.020	/	/	4,5 L flasks f/2 medium
Chandrasekaran et al., 2014	10.1016/j.jbiotec.2014.10.016	Skeletonema marinoi	20°C	88 to 450 µmol photons m-2 s-1, 12 L : 12 D, sine light (LEDs)	For max Fx : 7 x 105	/	/	/	0.015	/	/	4,5 L flasks f/2 medium
Kim et al., 2012	10.1007/s12010-012-9602-2	P. tricornutum	20°C	2500 lx (60 W fluorescent lamps)	/	/	/	16.51	/	/	/	Conway growth medium, 30 L cylinders
Kim et al., 2012	10.1007/s13765-012-2108-3	P. tricornutum	20°C		/	/	/	8.55	/	/	/	f/2 medium, 30 L cylinders
		Chaetoceros gracilis			/	/	/	2.24	/	/	/
		Nitzschia sp.			/	/	/	4.92	/	/	/
Hao et al., 2021	10.1007/s00253-021-11660-w	P. tricornutum	20 ± 0.5°C	100 µmol photons m-2 s-1, 12 L : 12 D	11 x 106*	/	/	21.69	/	/	/	Trangsenic lines overexpressing carotenogenic genes
Wang et al., 2018	10.1186/s12934-018-0957-0	Cylindrotheca closterium	20 ± 1°C	50 to 100 µmol photons m-2 s-1, 12 L : 12 D to 24:0, 'white', blue (LEDs) and red -blue (LEDs) lights	/	0.35	/	25.5	/	/	1.4	After 6 days of growth, transfer in a bag photobioreactor
					/	0.35	/	23.6	/	/	1.8	After 6 days of growth, transfer in a bottle photobioreactor
		P. tricornutum			/	0.24	/	14	/	/	0.4*	After 6 days of growth, transfer in a bottle photobioreactor
		Amphora sp.			/	0.23	/	12	/	/	0.4*
		Thalassiosira weissflogii			/	0.29	/	10	/	/	0.4*
Derwenskus et al., 2020	10.1002/cite.202000046	P. tricornutum	20 ± 1°C	2, 5 or 8 mmol photons g–1 (dry weight) s–1, visible PAR	/	/	/	20.1 (2.5 µmol photons g-1)	/	/	22.4 (8 µmol g-1)	Co-production with EPA (54.2 mg L D), Man and Myres modified medium.
Hao et al., 2020	10.1016/j.algal.2020.101872	P. tricornutum	20 ± 1°C	artificial climate incubator'	Max 15 x 106	~340	/	/	/	~7.5	/	f/2 (10% v/v) aded with yeast extract (0.5 g/L) tryptone (1 g/L); Lipids and Fx prod facilitated by tryptone addition
Kwon et al., 2021	10.1007/s10811-021-02376-5	P. tricornutum	20 ± 1°C	150 μmol photons m−2 s−1, 24 L : 0 D, cool fluorescent lamps 40 W	Max 12.5 x 106	/	/	2.42	/	/	/	Growth inibitor and semi-continuous culture, f/2 medium. 2L photobioreactor
Banskota et al., 2018	10.1007/s10811-018-1523-1	P. tricornutum	21°C	24 L : 0 D, full spectrum T10 (5000 K) fluorescent	/	~0.5	/	23.4	/	/	/	Co-production with lipids, f/2 medium, 500 L flasks
Conceição et al., 2020	10.1007/s10811-019-02001-6	P. tricornutum	22°C	150 to 750 μmol photons m−2 s−1, 24 L : 0 D, white fluorescent lamps	/	0.25	/	26.8 (150 µmol photons)	/	/		Co-production with fatty acids; semi-continuous 2vL in f/2 for 72 h
Yi et al., 2019	10.1186/s12934-019-1263-1	P. tricornutum	22 ± 2°C	85 to 255 μmol photons m−2 s−1, red light and red + blue light (50:50), LEDs	/	/	0.63	12.2	/	/	/	Hight silicat and LED light f/2 Si enriched medium.
Nur et al., 2019	10.1007/s10811-018-1563-6	P. tricornutum	20-25°C	8 to 500 μmol photons m−2 s−1, 18 L : 6 D	/	/	/	/	0.18	/	0.7	Medium: palm oil mill effluent supplemented with urea, 20 and 25°C, different salinities, harvesting at the end of the exponential phase of growth
Afonso et al., 2022	10.3390/foods11040568	P. tricornutum	19 ± 1°C	30 µmol photons m-2 s-1, 16 L : 8 D	Max 6 to 20 x 106	/	/	/	/	7.16 a 27.38	Max 3.37	250 ml Flask with 50 ml of f/2 Si enriched medium Nitrate 0.82 to 35.28 mM (F/2, X10, X20,X40)
Cen et al., 2022	10.1016/j.algal.2022.102691	P. tricornutum	21°C	200 µmol photons m-2 s-1, 12 L : 12 D	Max 9 x 106	/	/	6.53	/	/	/	f/2 medium without silicat, DXS and LYCB overexpression mutant
Lu et al., 2019	10.1016/j.biortech.2019.122145	Nitzschia laevis	22°C	15 μmol photons m−2 s−1, 24 L : 0 D or darkness	/	2.31 (hetero) 2.34(mixo)	/	10 (hetero) 15.6 (mixo)	/	/	/	Hetero and mixotrophic growth, co-production with EPA Gluocosed (5g/L) enriched LMD medium
Lu et al., 2018	10.3390/md16070219	N. laevis	23°C	0 to 60 μmol photons m−2 s−1 white-blue and boths;	/	2.22 (hetero); 1.96 (mixo)	/	/	/	/	5.42	LDM medium (Tryptone and glucoase enriched); hetero-phototrophic tow stages.
Khoo et al., 2021	10.1016/j.biortech.2020.124520	Chaetoceros calcitrans	23-25°C	150 μmol photons m−2 s−1, 12 L : 12 D	/	/	/	14.98	/	/	/	CO2-based alkyl carbamate ILs. 120l annular photobioreactor, Conway medium
Foo et al., 2015	10.1016/j.algal.2015.08.004	C. calcitrans	23-25°C	150 μmol photons m−2 s−1, 12 L : 12 D	/	/	/	5.25	/	/	/	Conway medium, 120 L cylinders
Foo et al., 2017	10.1016/j.jbiotec.2016.11.026	C. calcitrans	23-25°C	~150 μmol photons m−2 s−1, 12 L : 12 D	/	/	/	5.13	/	/	/	Antioxidant activities assay, co-production with phenolic coupounds, cultivated in 120 L photobioreactors in Conway medium enriched seawater.
		Skeletonema costatum			/	/	/	0.36	/	/	/
		Odontella sinensis			/	/	/	1.18	/	/	/
		P. tricornutum			/	/	/	0.07	/	/	/
Rahman et al., 2020	10.3389/fbioe.2020.581628	Amphora sp	25°C	150 μmol photons m−2 s−1, 12 L : 12 D	/	0.1*	/	17*	/	/	/	Co-production with lipids and phenolic coumpunds, antioxidant activity, 250 ml of Conway medium in 300 ml Falsk
		P. tricornutum			/	0.18*	/	12*	/	/	/
		Chaetoceros gracilis			/	0.38*	/	11*	/	/	/
		Thalassiosira sp.			/	0.42*	/	6*	/	/	/
		Thalassiosira weissflogii			/	0.33*	/	10*	/	/	/
Gérin et al., 2020	10.1007/s10811-020-02097-1	Sellaphora minima Nitzschia palea	25°C	100 μmol photons m−2 s−1, fluorescent lamps	/	Max FDMed: S.m 1.71 N.p 1.19	0.147(S.m) 0.137(N.p)	7.5 (S.m) 5.5 (N.p)	/	11.9 (S.m) 6.3 (N.p)	1.12 (S.m) 0.64 (N.p)	Co-production with EPA, batches cultures in 250 mL flasks with WC medium or MCOMBO medium or FDMed medium
Guo et al., 2016	10.3390/md14070125	8 diatom species, focus on Cyclotella cryptica	25°C	10 to 400 μmol photons m−2 s−1, 12 L : 12 D	/	1.72	250	12.9	/	/	3.4	1 L flasks Modified SK medium supplemented with nitrate (1 g L−1) or glucose (10 g L−1)
Zhang et al., 2021	10.1016/j.biortech.2021.126260	Odontella aurita	25 ± 0.5°C	300 μmol photons m−2 s−1, 24 L : 0 D, different blue:red ratios	/	5.65	/	16.2	/	/	9.41	20L PBRSs column in mL1 medium
Marella et al., 2020	10.1016/j.biortech.2020.123245	T. weissflogii	25 ± 1°C	150 μmol photons m−2 s−1, 16 L : 18 D	9.46 x 106	3.2	538	9	/	30.6	5.1	Co-production with EPA, f/2+Si meidum et 250 ml flask.
Baoyan et al., 2017	10.1007/s11802-017-3174-2	P. tricornutum	25 ± 1°C	300 μmol photons m−2 s−1, 24 L : 0 D, cool white fluorescent lamps	/	4.05	/	max 10.32	/	/	4.73	Co-production with lipids and chrysolaminarine, 50 L batch culture in 4 cm width flat flask with custom enriched ASW
Wu et al., 2015	10.1007/s00343-015-4325-1	P. tricornutum (6 strains)	25 ± 1°C	40 μmol photons m−2 s−1, 24 L : 0 D, coolwhite fluorescent tubes	/	0.24 to 0.36	/	5.5	/	/	0.12	f/2 medium supplemented in metasilicates, 2 L flasks
Xia et al., 2013	10.3390/md11072667	Odontella aurita	25 ± 2°C	100 and 300 μmol photons m−2 s−1, 24 L : 0 D, cool white fluorescent lamps	/	6.36	560	18.47	/	/	7.96	Medium enriched in nitrogen (18 mM)
McClure et al., 2018	10.1016/j.algal.2017.11.015	P. tricornutum	25 ± 4°C	100 μmol photons m−2 s−1, 12 L : 12 D	/	0.23	18	42.8	/	6.3	0.64	f/2 medium 1% CO2 Harvesting after 7 days (exponential phase)
				210 μmol photons m−2 s−1, 12 L : 12 D	/	0.37	54	59.2	/	20.5	2.16	f/2 medium Nitrate-enriched medium 1% CO2 Harvesting after 9 days (exponential phase)
Ishika et al., 2017	10.1016/j.algal.2017.10.002	Chaetoceros muelleri	25 ± 3°C	150 μmol photons m−2 s−1, 12 L : 12 D	/	/	25	2.92 (ash free dry weight)	/	/	0.072 (ash free dry weight)	250 mL erlens Different salinities
		Amphora sp.			/	/	47.2	1.21 (ash free dry weight)	/	/	0.053 (ash free dry weight)
Ishika et al., 2019	10.1007/s10811-018-1718-5	C. muelleri			For max Fx : 1.5 x 106	/	24.3	/	/	/	0.75 (low salinity)
		Amphora sp.			For max Fx : 1 x 106	/	25	/	/	/	0.82 (high salinity)
		Co-culture : C. muelleri + Amphora sp.			For max Fx : 6 x 105	/	37	/	/	/	0.70 (high salinity)
Erdoğan et al., 2022	10.1007/s10811-021-02625-7	Amphora capitellata	24 ± 2°C	20 and 300 μmol photons m−2 s−1	/	0.34-0.64	/	19 - 41.83	/	/	/	Cultivation under oxydative stress f/2 medium in 300mL flasks and 2L bubble photobioreactor.
Yuan et al., 2020	10.1007/s10811-019-01909-3	P. tricornutum	28°C	60 μmol photons m−2 s−1, 12 L : 12 D	from 5 x 105 to 6 x 106	/	/	/	/	6.46	0.53 (0.15 in f/2 alone)	Co-production with EPA, bacth cultures in 500 mL flasks, in spent yeast enriched f/2 medium
Cao et al., 2022	10.3389/fmars.2021.830590	Nitzschia sp.	28 ± 1°C	100 μmol photons m−2 s−1, 12 L : 12 D	/	0.28 -0.61	/	2.21-18.18	/	/	0.09-1.44	PUFAs Co-production N-free Zarrouk medium in 500mL Flask, Nitrogen enrichment ranging from 0.11 to 235.59 mM
Gómez-Loredo et al., 2016	10.1007/s10811-015-0635-0	P. tricornutum	28 ± 3°C	9 to 62 µmol photons m−2 s−1, 24 L : 0 D, cold light lamps (39 W)	For max Fx : 6 x 106	18.1	/	0.2 (mg g-1 wet cell mass)	/	/	1.4	f/2 medium 2 L flasks Harvesting after 8 days of growth (exponential phase)
Bhattacharjya et al., 2020	10.1016/j.biortech.2020.124073	Thalassiosira sp.	30°C	100 μmol photons m−2 s−1, 12 L : 12 D	6.9 x 106	0.166	/	1.45	/	0.241	/	Co-production Fx, lipids and other coumpounds. F/2 Si medium
		Skeletonema sp.			9.3 x 106	0.184	/	0.53	/	0.097	/
		Chaetoceros sp.			11.95 x 106	0.217	/	1.86	/	0.403	/
Tachihana et al., 2020	10.3389/fbioe.2020.602721	Chaetoceros gracilis	30 ± 1°C	300 to 1000 μmol photons m−2 s−1, 12 L : 12 D (LEDs)	/	/	248	15.4	/	/	3.82	Co-production with EPA, 2% CO2, semi-continuous 1 L cultures in Conway medium
Telussa et al., 2019	10.1016/j.algal.2019.101530	Navicula sp.	RT (indoor), 21 to 35°C (outdoor)	13.5 to 202 µmol photons m-2 s-1, 12 L : 12 D (indoor), up to 2700 µmol photons m-2 s-1 outdoor	Max : 16,33 x 106 after 7 days (nitrate enriched medium)	/	Indoor : 153 Outdoor : 93	Indoor : 5.40 Outdoor : 2.61	/	3	/	Indoor and ourdoor growth 3 media supplemented in ammonia, urea, nitrates Harvesting after 7 days at max light
Mao et al., 2020	10.1016/j.algal.2020.102086	N. laevis	/	Darkness (heterotrophic growth)	/	2.41	/	12.2	/	32.78	/	Co-production with EPA, LDM medium, different silicate concentrations
Kim et al., 2012	10.1007/s13765-012-2108-3	I. aff. galbana	20°C	2500 lx (60 W fluorescent lamps)	/	/	/	18.23	/	/	/	f/2 medium, 30 L cylinders
		I. galbana			/	/	/	6.04	/	/	/
Sun et al., 2019	10.1016/j.algal.2019.101545	Isochrysis sp. (16 strains)	22°C	60 μmol photons m−2 s−1, 30–120 μmol photons m−2 s−1, 24 L : 0 D	/	0.83 to 2.85	0.14 to 0.48	8.9 to 18.1	/	/	1.07 to 5.85	Co-production with DHA, photobioreactors in batch or semi-continuous mode Harvesting after 6 days Different phophates and nitrogen concentrations Max Fx productivity for 60 μmol s−1 m−2 and max Fx content for 30 μmol s−1 m−2 Semi-continuous mode increases Fx productivity
Foo et al., 2017	10.1016/j.jbiotec.2016.11.026	I. galbana	23-25°C	~150 μmol photons m−2 s−1, 12 L : 12 D	/	/	/	2.19	/	/	/	Antioxidant activities assay, co-production with phenolic coupounds, cultivated in 120 L photobioreactors in Conway medium enriched seawater.
Gómez-Loredo et al., 2016	10.1007/s10811-015-0635-0	I. galbana	28 ± 3°C	9 to 62 µmol photons m-2 s-1, 24 L : 0 D, cold light lamps (39 W)	For max Fx : 16 x 106	/		0.14 (mg g-1 wet cell mass)	/	/	3.32	f/2 and Conway media 2 L flasks Harvesting after 16 days Best production with Conway medium
